# Supplementary material for: Cytidine deaminase activity increases in the blood of breast cancer patients
Source: Sci Rep. 2022 Aug 18;12:14062. doi: 10.1038/s41598-022-18462-8 (PMC9388666; doi:10.1038/s41598-022-18462-8)
Supplement: Supplementary file 2 — Supplementary Information 2. [file 41598_2022_18462_MOESM2_ESM.xlsx]

## Sheet: Feuil1
Characteristics	Patients, n (%)
Number of patients	56 (100)
Median age, years	46.5
Range	24-70
Sex
Male	5 (9)
Female	51 (91)
Radiotherapy
Yes	49 (87.5)
No	7 (12.5)
Chemotherapy
Yes	39 (69.6)
No	16 (28.6)
NA	1 (1.8)
Hormone therapy
Yes	37 (66.1)
No	19 (33.9)
Surgery
Yes	54 (96.4)
No	1 (1.8)
NA	1 (1.8)
