# Supplementary material for: Cytidine deaminase activity increases in the blood of breast cancer patients
Source: Sci Rep. 2022 Aug 18;12:14062. doi: 10.1038/s41598-022-18462-8 (PMC9388666; doi:10.1038/s41598-022-18462-8)
Supplement: Supplementary file 3 — Supplementary Information 3. [file 41598_2022_18462_MOESM3_ESM.xlsx]

## Sheet: Feuil1
Characteristics	Patients, n (%)
Number of patients	75 (100)
Median age, years	46
Range	24-71
Sex
Male	5 (6.7)
Female	70 (93.3)
Radiotherapy*
Yes	64 (85.3)
No	11 (14.7)
Chemotherapy
Yes	52 (69.4)
No	22 (29.3)
NA	1 (1.3)
Hormone therapy
Yes	39 (52)
No	36 (48)
Surgery
Yes	73 (97.4)
No	1 (1.3)
NA	1 (1.3)
* For 14 patients, the date of RT was not available
